# Supplementary material for: Endosomal sorting drives the formation of axonal prion protein endoggresomes
Source: Sci Adv. 2021 Dec 22;7(52):eabg3693. doi: 10.1126/sciadv.abg3693 (PMC8694590; doi:10.1126/sciadv.abg3693)
Supplement: Supplementary file 2 — Movies S1 to S3 [file sciadv.abg3693_movies_s1_to_s3.zip]

Archive with 3 entries (3 files):
- sciadv.abg3693_movie_s1.mp4
- sciadv.abg3693_movie_s2.mp4
- sciadv.abg3693_movie_s3.mp4
